# Supplementary material for: Effects of Labelling and Increasing the Proportion of Lower-Energy Density Products on Online Food Shopping: A Randomised Control Trial in High- and Low-Socioeconomic Position Participants
Source: Nutrients. 2020 Nov 25;12(12):3618. doi: 10.3390/nu12123618 (PMC7760499; doi:10.3390/nu12123618)
Supplement: Supplementary file 1 [file nutrients-12-03618-s001.zip]

Archive with 10 entries (9 files):
- supplementary new/
- supplementary new/supplementary file 1 new.docx
- supplementary new/supplementary file 2 new.docx
- supplementary new/supplementary file 3 new.docx
- supplementary new/supplementary file 4 new.docx
- supplementary new/supplementary file 5 new.docx
- supplementary new/supplementary file 6 new.docx
- supplementary new/supplementary file 7 new.docx
- supplementary new/supplementary file 8 new.docx
- supplementary new/supplementary file 9 new.docx
